# Supplementary material for: Structure-Based Identification of Natural-Product-Derived Compounds with Potential to Inhibit HIV-1 Entry
Source: Molecules. 2023 Jan 4;28(2):474. doi: 10.3390/molecules28020474 (PMC9865492; doi:10.3390/molecules28020474)
Supplement: Supplementary file 1 [file molecules-28-00474-s001.zip]

Archive with 1 entries (1 files):
- molecules-1924649-supplementary.pdf
